# Supplementary material for: Mutagenesis of kiwifruit CENTRORADIALIS ‐like genes transforms a climbing woody perennial with long juvenility and axillary flowering into a compact plant with rapid terminal flowering
Source: Plant Biotechnol J. 2018 Oct 25;17(5):869–80. doi: 10.1111/pbi.13021 (PMC6587708; doi:10.1111/pbi.13021)
Supplement: Supplementary file 2 — Table S1 Oligonucleotide primer sequences used in this study. [file PBI-17-869-s003.xlsx]

## Sheet: Sheet1
Supplementary Table 1. Oligonucleotide primers used in this study.
Purpose	Primer name	Sequence (5′-3′)
qPCR primers	AcFT-F	CCAACCGAGGGTTGATATTG
	AcFT-R	GCTTGCTCCTGTAGTTGCTGGA
	AcFT1F	CTCTCCAGTTGCTGCCGTCTT
	AcFT1-R	TCCCAACATAATACGGTCGCACT
	AcFT2F	CTCTCCAGTTGCTGCCGTCTA
	AcFT2-R	TGTGCCTTACTAGTCCAAACATCG
	AcCEN4-F	AAAGAAGTCAGATCCTCTAGTA
	AcCEN4-R	AGCTCATGGCCATTGTAGACCT
	AcCEN-F	TCACCACTAAACCAAGGGTTG
	AcCEN-R	TGGATCACTAGGACCAGGAAC
	AdACTIN-F	CCAAGGCCAACAGAGAGAAG
	AdACTIN-R	GACGGAGGATAGCATGAGGA
	Cas9-F	CAACCATCGATAGGAAGAGATACA
	Cas9-R	CAGCCCTTGAATCACCACCGAGCT
Genotyping	AcCEN4 -F	TCTCTCTCACTCTCTCTCATGGCA
	AcCEN4 -R	GTTTCTCTCTGGGCATTGAAGA
	AcCEN -F	TCCGTCTCTCTCTCTGTCATGGCT
	AcCEN -R	ATTGAAGAACACAGCAGCAACAG
	AcCEN -F1	TCCGTCTCTCTCTCTGTCATGGCTAAA
	AcCEN -R1	AATAGAAGTAGAACGAACTATGGGACT
	AcCEN3 -F	ATGGAAAGAAAATCAGAACCTCTTG
	AcCEN3 -R	TTAATGCCTTCTTGCAGCTGTTTCT
