# Supplementary material for: Mutagenesis of kiwifruit CENTRORADIALIS ‐like genes transforms a climbing woody perennial with long juvenility and axillary flowering into a compact plant with rapid terminal flowering
Source: Plant Biotechnol J. 2018 Oct 25;17(5):869–80. doi: 10.1111/pbi.13021 (PMC6587708; doi:10.1111/pbi.13021)
Supplement: Supplementary file 3 — Table S2 Medium for seed germination. [file PBI-17-869-s001.xlsx]

## Sheet: Sheet1
Supplementary Table 2. Medium for seed germination. The medium is based on Gamborg B5 nutrients and Kao Michayluk vitamins (Gamborg et al., 1968; Kao and Michayluk, 1975).
	Composition	Concentration (mg/L)
	Macro nutrients
	KNO3	2500
	(NH4)2SO4	135
	MgSO4 .7 H2O	250
	CaCl2. 2 H2O	150
	NaH2PO4. 2 H2O	170
	Micro nutrients
	KI	0.75
	H3BO3	3
	ZnSO4 . 7 H2O	2
	CuS04. 5 H2O	0.025
	CoCl2 . 6 H2O	0.025
	EDTA
	EDTA iron(III) sodium salt (Sigma-Aldrich)	400
		Concentration
	Vitamins
	Kao and Michayluk Vitamins 100x (Sigma-Aldrich)	1% (v/v)
	Additional ingredients
	Casein Hydrolysate (Sigma-Aldrich)	0.025% (w/v)
	Coconut Milk (Sigma-Aldrich)	2% (w/v)
	Sucrose	1% (w/v)
	Agar	0.75% (w/v)
	Gamborg, O.L., Miller, R.A., Ojima, K. (1968) Nutrient requirements of suspension cultures of soybean root cells. Exp. Cell Res. 50, 151–158.
	Kao, K.N. and Michayluk, M.R. (1975) Nutritional requirements for growth of Vicia hajastana cells and protoplasts at a very low population density in liquid media. Planta 126: 105-110.
